# Supplementary material for: Wet season nitrogen export from a residential stormwater pond
Source: PLoS One. 2020 Apr 1;15(4):e0230908. doi: 10.1371/journal.pone.0230908 (PMC7112223; doi:10.1371/journal.pone.0230908)
Supplement: S1 Data — (XLSX) [file pone.0230908.s001.xlsx]

## Sheet: Mean
										Concentration (mg/L)									TN Flow-weighted Concentration per Event			TDN Flow-weighted Concentration per Event			DIN Flow-weighted Concentration per Event			NH3-N Flow-weighted Concentration per Event			NOx-N Flow-weighted Concentration per Event			DON Flow-weighted Concentration per Event			PON Flow-weighted Concentration per Event			Fraction of TN (FWMC)						Load per event (FWMC)
Time	Event	Sample number (Events)	Sample number (Total)	Time per sample	Total Rainfall in (cm)	Total Rainfall per event	Total Flow per sample (L)	Total Flow per event		TN	TDN	DIN	NH3-N	NOx-N	DON	PON	DON:TDN		concentration*time*flow for FWMC	time*flow for FMWC	FWMC TN (mg/L) per Event	concentration*time*flow for FWMC	time*flow for FMWC	FWMC TDN (mg/L) per Event	concentration*time*flow for FWMC	time*flow for FMWC	FWMC DIN (mg/L) per Event	concentration*time*flow for FWMC	time*flow for FMWC	FWMC NH3-N (mg/L) per Event	concentration*time*flow for FWMC	time*flow for FMWC	FWMC NOx-N (mg/L) per Event	concentration*time*flow for FWMC	time*flow for FMWC	FWMC DON (mg/L) per Event	concentration*time*flow for FWMC	time*flow for FMWC	FWMC PON (mg/L) per Event	TDN	DIN	NH3-N	NOx-N	DON	PON	TN	TDN	DIN	NH3-N
2016-05-04 17:58:00	1	1	1	10	0.7112	1.6764	100	6900		1.492	1.40867	0.0856667	0.0136667	0.072	1.323	0.0833333	0.939186		1492	1000	0.932208	1408.67	1000	0.857019	85.6667	1000	0.302663	13.6667	1000	0.0932671	72	1000	0.209396	1323	1000	0.554356	83.3333	1000	0.0751884	0.919344	0.324674	0.10005	0.224624	0.59467	0.0806563	6.43223	5.91343	2.08838	0.643543
2016-05-04 18:08:00		2	2	10	0.381		100			0.878733	0.816567	0.278333	0.0926667	0.185667	0.538233	0.0621667	0.659142		878.733	1000		816.567	1000		278.333	1000		92.6667	1000		185.667	1000		538.233	1000		62.1667	1000
2016-05-04 18:18:00		3	3	10	0.381		480			0.925633	0.8169	0.317333	0.102333	0.215	0.499567	0.108733	0.61154		4443.04	4800		3921.12	4800		1523.2	4800		491.2	4800		1032	4800		2397.92	4800		521.92	4800
2016-05-04 18:28:00		4	4	10	0.1778		600			0.924333	0.8865	0.323	0.106333	0.216667	0.5635	0.0378333	0.635646		5546	6000		5319	6000		1938	6000		638	6000		1300	6000		3381	6000		227	6000
2016-05-04 18:38:00		5	5	10	0.0254		600			0.906367	0.846	0.297667	0.092	0.205667	0.548333	0.0603667	0.648148		5438.2	6000		5076	6000		1786	6000		552	6000		1234	6000		3290	6000		362.2	6000
2016-05-04 18:48:00		6	6	10	0		600			0.903133	0.8504	0.290667	0.091	0.199667	0.559733	0.0527333	0.6582		5418.8	6000		5102.4	6000		1744	6000		546	6000		1198	6000		3358.4	6000		316.4	6000
2016-05-04 18:58:00		7	7	10	0		600			0.936367	0.885967	0.30325	0.09925	0.204	0.582717	0.0504	0.657718		5618.2	6000		5315.8	6000		1819.5	6000		595.5	6000		1224	6000		3496.3	6000		302.4	6000
2016-05-04 19:08:00		8	8	10	0		600			0.942833	0.9355	0.331	0.108	0.223	0.6045	0.00733333	0.646179		5657	6000		5613	6000		1986	6000		648	6000		1338	6000		3627	6000		44	6000
2016-05-04 19:18:00		9	9	10	0		600			0.874133	0.8124	0.315	0.101	0.214	0.4974	0.0617333	0.61226		5244.8	6000		4874.4	6000		1890	6000		606	6000		1284	6000		2984.4	6000		370.4	6000
2016-05-04 19:28:00		10	10	10	0		720			0.944967	0.868733	0.313667	0.0936667	0.22	0.555067	0.0762333	0.638938		6803.76	7200		6254.88	7200		2258.4	7200		674.4	7200		1584	7200		3996.48	7200		548.88	7200
2016-05-04 19:38:00		11	11	10	0		600			0.904767	0.8198	0.304667	0.092	0.212667	0.515133	0.0849667	0.628365		5428.6	6000		4918.8	6000		1828	6000		552	6000		1276	6000		3090.8	6000		509.8	6000
2016-05-04 19:48:00		12	12	10	0		600			0.9892	0.8201	0.308333	0.086	0.222333	0.511767	0.1691	0.62403		5935.2	6000		4920.6	6000		1850	6000		516	6000		1334	6000		3070.6	6000		1014.6	6000
2016-05-04 19:58:00		13	13	10	0		600			0.920167	0.800967	0.271333	0.0726667	0.198667	0.529633	0.1192	0.661243		5521	6000		4805.8	6000		1628	6000		436	6000		1192	6000		3177.8	6000		715.2	6000
2016-05-04 20:08:00		14	14	10	0		100			0.897	0.7873	0.268667	0.074	0.194667	0.518633	0.1097	0.658749		897	1000		787.3	1000		268.667	1000		74	1000		194.667	1000		518.633	1000		109.7	1000
2016-05-06 15:50:00	2	1	15	260	0	0	2600	14370		0.961167	0.853767	0.118	0	0.118	0.735767	0.1074	0.861789		649749	676000	1.00329	577146	676000	0.931975	79768	676000	0.189058	0	676000	0.0278761	79768	676000	0.161182	497378	676000	0.742917	72602.4	676000	0.0713178	0.928916	0.188438	0.0277846	0.160653	0.740479	0.0710837	14.4173	13.3925	2.71676	0.40058
2016-05-06 20:10:00		2	16	260	0		2600			0.995133	0.9351	0.133	0.0113333	0.121667	0.8021	0.0600333	0.857769		672710	676000		632128	676000		89908	676000		7661.33	676000		82246.7	676000		542220	676000		40582.5	676000
2016-05-07 02:10:00		3	17	360	0		3600			0.930433	0.860967	0.238667	0.0496667	0.189	0.6223	0.0694667	0.722792		1.20584e+06	1296000		1.11581e+06	1296000		309312	1296000		64368	1296000		244944	1296000		806501	1296000		90028.8	1296000
2016-05-07 08:10:00		4	18	240	0		2400			1.14233	1.048	0.205333	0.0293333	0.176	0.842667	0.0943333	0.804071		657984	576000		603648	576000		118272	576000		16896	576000		101376	576000		485376	576000		54336	576000
2016-05-07 12:30:00		5	19	260	0		2600			1.07467	1.045	0.2085	0.0295	0.179	0.8365	0.0296667	0.800478		726475	676000		706420	676000		140946	676000		19942	676000		121004	676000		565474	676000		20054.7	676000
2016-05-07 13:15:00		6	20	45	0		450			0.9982	0.900733	0.148667	0.023	0.125667	0.752067	0.0974667	0.834949		20213.6	20250		18239.8	20250		3010.5	20250		465.75	20250		2544.75	20250		15229.3	20250		1973.7	20250
2016-05-07 13:45:00		7	21	30	0		120			1.05467	0.981833	0.171833	0.0135	0.158333	0.81	0.0728333	0.824987		3796.8	3600		3534.6	3600		618.6	3600		48.6	3600		570	3600		2916	3600		262.2	3600
2016-06-09 12:42:00	3	1	22	300	1	12.7494	150960	879120		1.564	1.53	1.37433	0.543	0.831333	0.155667	0.034	0.101743		7.08304e+07	4.5288e+07	0.847	6.92906e+07	4.5288e+07	0.804394	6.22408e+07	4.5288e+07	0.52255	2.45914e+07	4.5288e+07	0.189342	3.76494e+07	4.5288e+07	0.333208	7.04983e+06	4.5288e+07	0.281844	1.53979e+06	4.5288e+07	0.0426059	0.949698	0.616942	0.223544	0.393398	0.332756	0.0503022	744.615	707.159	459.384	166.454
2016-06-09 17:42:00		2	23	360	0.57		109440			0.843933	0.824267	0.774333	0.344333	0.43	0.0499333	0.0196667	0.0605791		3.32496e+07	3.93984e+07		3.24748e+07	3.93984e+07		3.05075e+07	3.93984e+07		1.35662e+07	3.93984e+07		1.69413e+07	3.93984e+07		1.96729e+06	3.93984e+07		774835	3.93984e+07
2016-06-09 23:42:00		3	24	360	0		61080			0.772467	0.645	0.453333	0.176333	0.277	0.191667	0.127467	0.297158		1.69856e+07	2.19888e+07		1.41828e+07	2.19888e+07		9.96826e+06	2.19888e+07		3.87736e+06	2.19888e+07		6.0909e+06	2.19888e+07		4.21452e+06	2.19888e+07		2.80284e+06	2.19888e+07
2016-06-10 05:42:00		4	25	360	0		41400			0.821833	0.7208	0.282333	0.0946667	0.187667	0.438467	0.101033	0.608306		1.22486e+07	1.4904e+07		1.07428e+07	1.4904e+07		4.2079e+06	1.4904e+07		1.41091e+06	1.4904e+07		2.79698e+06	1.4904e+07		6.53491e+06	1.4904e+07		1.5058e+06	1.4904e+07
2016-06-10 11:42:00		5	26	360	0		47640			0.668733	0.6606	0.266667	0.066	0.200667	0.393933	0.00813333	0.596327		1.1469e+07	1.71504e+07		1.13296e+07	1.71504e+07		4.57344e+06	1.71504e+07		1.13193e+06	1.71504e+07		3.44151e+06	1.71504e+07		6.75611e+06	1.71504e+07		139490	1.71504e+07
2016-06-10 17:49:42		6	27	360	5.0038		4080			0.659333	0.5769	0.241667	0.0513333	0.190333	0.335233	0.0824333	0.581094		968429	1468800		847351	1468800		354960	1468800		75398.4	1468800		279562	1468800		492391	1468800		121078	1468800
2016-06-10 18:20:00		7	28	31	5.334		12840			0.594333	0.5858	0.2755	0.0385	0.237	0.3103	0.00853333	0.529703		236568	398040		233172	398040		109660	398040		15324.5	398040		94335.5	398040		123512	398040		3396.61	398040
2016-06-10 21:48:00		8	29	208	0.04		177120			0.6615	0.6054	0.207667	0.039	0.168667	0.397733	0.0561	0.656976		2.43703e+07	3.6841e+07		2.23035e+07	3.6841e+07		7.65064e+06	3.6841e+07		1.4368e+06	3.6841e+07		6.21384e+06	3.6841e+07		1.46529e+07	3.6841e+07		2.06678e+06	3.6841e+07
2016-06-11 02:30:00		9	30	282	0.1016		97800			0.6853	0.619933	0.218667	0.053	0.165667	0.401267	0.0653667	0.647274		1.89003e+07	2.75796e+07		1.70975e+07	2.75796e+07		6.03074e+06	2.75796e+07		1.46172e+06	2.75796e+07		4.56902e+06	2.75796e+07		1.10668e+07	2.75796e+07		1.80279e+06	2.75796e+07
2016-06-11 08:30:00		10	31	360	0		53520			0.591733	0.5822	0.238	0.0526667	0.185333	0.3442	0.00953333	0.591206		1.1401e+07	1.92672e+07		1.12174e+07	1.92672e+07		4.58559e+06	1.92672e+07		1.01474e+06	1.92672e+07		3.57085e+06	1.92672e+07		6.63177e+06	1.92672e+07		183681	1.92672e+07
2016-06-11 14:30:00		11	32	360	0		83760			0.592367	0.584067	0.231	0.053	0.178	0.353067	0.0083	0.604497		1.7862e+07	3.01536e+07		1.76117e+07	3.01536e+07		6.96548e+06	3.01536e+07		1.59814e+06	3.01536e+07		5.36734e+06	3.01536e+07		1.06462e+07	3.01536e+07		250275	3.01536e+07
2016-06-11 20:30:00		12	33	360	0.7		39480			0.635	0.617033	0.224333	0.0483333	0.176	0.3927	0.0179667	0.636432		9.02513e+06	1.42128e+07		8.76977e+06	1.42128e+07		3.1884e+06	1.42128e+07		686952	1.42128e+07		2.50145e+06	1.42128e+07		5.58137e+06	1.42128e+07		255357	1.42128e+07
2016-06-12 15:20:00	4	1	34	360	0	0.0508	21600	25200		0.5188	0.504067	0.124	0.04	0.084	0.380067	0.0147333	0.754001		4.03419e+06	7.776e+06	0.5273	3.91962e+06	7.776e+06	0.507533	964224	7.776e+06	0.12519	311040	7.776e+06	0.0395714	653184	7.776e+06	0.085619	2.9554e+06	7.776e+06	0.382343	114566	7.776e+06	0.0197667	0.962513	0.237418	0.0750454	0.162373	0.725095	0.0374866	13.288	12.7898	3.1548	0.9972
2016-06-12 21:20:00		2	35	360	0.0508		3600			0.5783	0.528333	0.132333	0.037	0.0953333	0.396	0.0499667	0.749527		749477	1296000		684720	1296000		171504	1296000		47952	1296000		123552	1296000		513216	1296000		64756.8	1296000
2016-08-08 11:46:36	5	1	38	15	1.4732	3.302	150	18270		0.963233	0.8297	0.188833	0.0765	0.112333	0.640867	0.133533	0.772408		2167.28	2250	0.801084	1866.82	2250	0.694123	424.875	2250	0.231317	172.125	2250	0.0772515	252.75	2250	0.154065	1441.95	2250	0.462807	300.45	2250	0.106961	0.86648	0.288755	0.0964337	0.192321	0.577726	0.13352	14.6358	12.6816	4.22615	1.41138
2016-08-08 12:00:54		2	39	15	0		600			1.95733	1.53433	0.374	0.153	0.221	1.16033	0.423	0.756246		17616	9000		13809	9000		3366	9000		1377	9000		1989	9000		10443	9000		3807	9000
2016-08-08 12:15:42		3	40	15	0.7874		3600			0.7227	0.660567	0.576	0.250333	0.325667	0.0845667	0.0621333	0.128021		39025.8	54000		35670.6	54000		31104	54000		13518	54000		17586	54000		4566.6	54000		3355.2	54000
2016-08-08 12:30:42		4	41	15	0.7112		1320			0.852667	0.698	0.312333	0.116333	0.196	0.385667	0.154667	0.552531		16882.8	19800		13820.4	19800		6184.2	19800		2303.4	19800		3880.8	19800		7636.2	19800		3062.4	19800
2016-08-08 12:45:43		5	42	15	0.127		1800			0.826233	0.711533	0.177667	0.034	0.143667	0.533867	0.1147	0.750305		22308.3	27000		19211.4	27000		4797	27000		918	27000		3879	27000		14414.4	27000		3096.9	27000
2016-08-08 13:00:00		6	43	15	0.0762		1800			0.755167	0.668667	0.117	0.0303333	0.0866667	0.551667	0.0865	0.825025		20389.5	27000		18054	27000		3159	27000		819	27000		2340	27000		14895	27000		2335.5	27000
2016-08-08 13:15:00		7	44	15	0.0762		1800			0.799033	0.723433	0.10475	0.01975	0.085	0.618683	0.0756	0.855204		21573.9	27000		19532.7	27000		2828.25	27000		533.25	27000		2295	27000		16704.5	27000		2041.2	27000
2016-08-08 13:30:00		8	45	15	0.0508		1800			0.7751	0.582267	0.110333	0.017	0.0933333	0.471933	0.192833	0.810511		20927.7	27000		15721.2	27000		2979	27000		459	27000		2520	27000		12742.2	27000		5206.5	27000
2016-08-08 13:45:00		9	46	15	0		1800			0.8042	0.7295	0.104667	0.015	0.0896667	0.624833	0.0747	0.856523		21713.4	27000		19696.5	27000		2826	27000		405	27000		2421	27000		16870.5	27000		2016.9	27000
2016-08-08 14:00:00		10	47	15	0		1800			0.719733	0.621933	0.119	0.0126667	0.106333	0.502933	0.0978	0.808661		19432.8	27000		16792.2	27000		3213	27000		342	27000		2871	27000		13579.2	27000		2640.6	27000
2016-08-08 14:15:00		11	48	15	0		1800			0.648133	0.594433	0.093	0.012	0.081	0.501433	0.0537	0.843548		17499.6	27000		16049.7	27000		2511	27000		324	27000		2187	27000		13538.7	27000		1449.9	27000
2016-08-08 14:27:00	6	1	49	10	0	7.874	92760	1.43472e+06		0.739533	0.6567	0.103	0.0116667	0.0913333	0.5537	0.0828333	0.843155		685991	927600	0.754506	609155	927600	0.662437	95542.8	927600	0.0959195	10822	927600	0.0151491	84720.8	927600	0.0807704	513612	927600	0.566517	76836.2	927600	0.0920689	0.877975	0.127129	0.0200782	0.107051	0.750846	0.122025	1082.5	950.411	137.618	21.7347
2016-08-08 17:27:00		2	50	180	0		66480			0.704133	0.640633	0.110333	0.022	0.0883333	0.5303	0.0635	0.827775		8.42594e+06	1.19664e+07		7.66607e+06	1.19664e+07		1.32029e+06	1.19664e+07		263261	1.19664e+07		1.05703e+06	1.19664e+07		6.34578e+06	1.19664e+07		759866	1.19664e+07
2016-08-08 20:27:00		3	51	180	0		48960			0.6907	0.616533	0.111333	0.0283333	0.083	0.5052	0.0741667	0.81942		6.087e+06	8.8128e+06		5.43338e+06	8.8128e+06		981158	8.8128e+06		249696	8.8128e+06		731462	8.8128e+06		4.45223e+06	8.8128e+06		653616	8.8128e+06
2016-08-08 23:27:00		4	52	180	0		43200			0.720067	0.627767	0.102667	0.0226667	0.08	0.5251	0.0923	0.836457		5.59924e+06	7.776e+06		4.88151e+06	7.776e+06		798336	7.776e+06		176256	7.776e+06		622080	7.776e+06		4.08318e+06	7.776e+06		717725	7.776e+06
2016-08-09 02:27:00		5	53	180	0		31560			0.625467	0.607133	0.1065	0.0225	0.084	0.500633	0.0183333	0.824585		3.55315e+06	5.6808e+06		3.449e+06	5.6808e+06		605005	5.6808e+06		127818	5.6808e+06		477187	5.6808e+06		2.844e+06	5.6808e+06		104148	5.6808e+06
2016-08-09 05:27:00		6	54	180	0		21600			0.760067	0.683567	0.094	0.019	0.075	0.589567	0.0765	0.862486		2.95514e+06	3.888e+06		2.65771e+06	3.888e+06		365472	3.888e+06		73872	3.888e+06		291600	3.888e+06		2.29224e+06	3.888e+06		297432	3.888e+06
2016-08-09 08:27:00		7	55	180	0		21600			0.7291	0.586533	0.0919167	0.01625	0.0756667	0.494617	0.142567	0.843288		2.83474e+06	3.888e+06		2.28044e+06	3.888e+06		357372	3.888e+06		63180	3.888e+06		294192	3.888e+06		1.92307e+06	3.888e+06		554299	3.888e+06
2016-08-09 11:27:00		8	56	180	0.0254		55680			0.974233	0.877833	0.0963333	0.0153333	0.081	0.7815	0.0964	0.89026		9.76416e+06	1.00224e+07		8.798e+06	1.00224e+07		965491	1.00224e+07		153677	1.00224e+07		811814	1.00224e+07		7.83251e+06	1.00224e+07		966159	1.00224e+07
2016-08-09 14:27:00		9	57	180	1.9558		122160			0.8363	0.5996	0.0816667	0.0116667	0.07	0.517933	0.2367	0.863798		1.83892e+07	2.19888e+07		1.31845e+07	2.19888e+07		1.79575e+06	2.19888e+07		256536	2.19888e+07		1.53922e+06	2.19888e+07		1.13887e+07	2.19888e+07		5.20475e+06	2.19888e+07
2016-08-09 17:27:00		10	58	180	0.2286		104520			0.5716	0.560267	0.0773333	0.0123333	0.065	0.482933	0.0113333	0.86197		1.07539e+07	1.88136e+07		1.05406e+07	1.88136e+07		1.45492e+06	1.88136e+07		232034	1.88136e+07		1.22288e+06	1.88136e+07		9.08571e+06	1.88136e+07		213221	1.88136e+07
2016-08-09 20:27:00		11	59	180	0.254		86400			0.641567	0.6023	0.0913333	0.0123333	0.079	0.510967	0.0392667	0.848359		9.97764e+06	1.5552e+07		9.36697e+06	1.5552e+07		1.42042e+06	1.5552e+07		191808	1.5552e+07		1.22861e+06	1.5552e+07		7.94655e+06	1.5552e+07		610675	1.5552e+07
2016-08-09 23:27:00		12	60	180	0		86400			0.872867	0.7704	0.111	0.017	0.094	0.6594	0.102467	0.855919		1.35748e+07	1.5552e+07		1.19813e+07	1.5552e+07		1.72627e+06	1.5552e+07		264384	1.5552e+07		1.46189e+06	1.5552e+07		1.0255e+07	1.5552e+07		1.59356e+06	1.5552e+07
2016-08-10 02:27:00		13	61	180	0.0254		86400			0.7708	0.7307	0.098	0.011	0.087	0.6327	0.0401	0.865882		1.19875e+07	1.5552e+07		1.13638e+07	1.5552e+07		1.5241e+06	1.5552e+07		171072	1.5552e+07		1.35302e+06	1.5552e+07		9.83975e+06	1.5552e+07		623635	1.5552e+07
2016-08-10 05:27:00		14	62	180	0		87360			0.840967	0.713767	0.0996667	0.00833333	0.0913333	0.6141	0.1272	0.860365		1.3224e+07	1.57248e+07		1.12238e+07	1.57248e+07		1.56724e+06	1.57248e+07		131040	1.57248e+07		1.4362e+06	1.57248e+07		9.6566e+06	1.57248e+07		2.00019e+06	1.57248e+07
2016-08-10 09:00:00	7	1	63	180	0	5.3848	85920	479640		0.8	0.748633	0.0535	0.0015	0.052	0.695133	0.0513667	0.928536		1.23725e+07	1.54656e+07	0.856705	1.15781e+07	1.54656e+07	0.74801	827410	1.54656e+07	0.0485969	23198.4	1.54656e+07	0.00188975	804211	1.54656e+07	0.0467072	1.07507e+07	1.54656e+07	0.699413	794416	1.54656e+07	0.108696	0.873124	0.0567254	0.00220583	0.0545195	0.816398	0.126876	410.91	358.775	23.309	0.9064
2016-08-10 12:00:00		2	64	180	0		86400			0.8153	0.755933	0.051	0.002	0.049	0.704933	0.0593667	0.932534		1.26795e+07	1.5552e+07		1.17563e+07	1.5552e+07		793152	1.5552e+07		31104	1.5552e+07		762048	1.5552e+07		1.09631e+07	1.5552e+07		923270	1.5552e+07
2016-08-10 15:00:00		3	65	180	0		92520			0.868533	0.7562	0.0496667	0.00166667	0.048	0.706533	0.112333	0.934321		1.44642e+07	1.66536e+07		1.25935e+07	1.66536e+07		827129	1.66536e+07		27756	1.66536e+07		799373	1.66536e+07		1.17663e+07	1.66536e+07		1.87075e+06	1.66536e+07
2016-08-10 18:00:00		4	66	180	2.3876		84840			0.729667	0.6579	0.0476667	0.00233333	0.0453333	0.610233	0.0717667	0.927547		1.11429e+07	1.52712e+07		1.00469e+07	1.52712e+07		727927	1.52712e+07		35632.8	1.52712e+07		692294	1.52712e+07		9.319e+06	1.52712e+07		1.09596e+06	1.52712e+07
2016-08-10 21:00:00		5	67	180	2.9718		118920			1.00813	0.8021	0.044	0.002	0.042	0.7581	0.206033	0.945144		2.15797e+07	2.14056e+07		1.71694e+07	2.14056e+07		941846	2.14056e+07		42811.2	2.14056e+07		899035	2.14056e+07		1.62276e+07	2.14056e+07		4.41027e+06	2.14056e+07
2016-08-11		6	68	180	0.0254		11040			0.868067	0.722333	0.0393333	0.00133333	0.038	0.683	0.145733	0.945547		1.72502e+06	1.9872e+06		1.43542e+06	1.9872e+06		78163.2	1.9872e+06		2649.6	1.9872e+06		75513.6	1.9872e+06		1.35726e+06	1.9872e+06		289601	1.9872e+06
2016-08-13 22:50:00	8	1	69	180	0	0.3556	21480	124800		1.96587	1.47467	0.229333	0.0903333	0.139	1.24533	0.4912	0.844485		7.60083e+06	3.8664e+06	1.42481	5.70165e+06	3.8664e+06	1.1048	886694	3.8664e+06	0.0886257	349265	3.8664e+06	0.0212211	537430	3.8664e+06	0.0674046	4.81496e+06	3.8664e+06	1.01617	1.89918e+06	3.8664e+06	0.320011	0.775401	0.0622018	0.014894	0.0473078	0.713199	0.224599	177.816	137.879	11.0605	2.6484
2016-08-14 01:49:00		2	70	179	0		21600			1.012	0.778733	0.064	0.0106667	0.0533333	0.714733	0.233267	0.917815		3.9128e+06	3.8664e+06		3.01089e+06	3.8664e+06		247450	3.8664e+06		41241.6	3.8664e+06		206208	3.8664e+06		2.76344e+06	3.8664e+06		901902	3.8664e+06
2016-08-14 04:49:00		3	71	180	0		14400			1.7665	1.34333	0.06	0.00733333	0.0526667	1.28333	0.423167	0.955335		4.57877e+06	2.592e+06		3.48192e+06	2.592e+06		155520	2.592e+06		19008	2.592e+06		136512	2.592e+06		3.3264e+06	2.592e+06		1.09685e+06	2.592e+06
2016-08-14 07:49:00		4	72	180	0		21600			1.69983	1.24633	0.0586667	0.00533333	0.0533333	1.18767	0.4535	0.952929		6.60895e+06	3.888e+06		4.84574e+06	3.888e+06		228096	3.888e+06		20736	3.888e+06		207360	3.888e+06		4.61765e+06	3.888e+06		1.76321e+06	3.888e+06
2016-08-14 10:49:00		5	73	180	0		21120			0.9559	0.696733	0.0583333	0.006	0.0523333	0.6384	0.259167	0.916276		3.63395e+06	3.8016e+06		2.6487e+06	3.8016e+06		221760	3.8016e+06		22809.6	3.8016e+06		198950	3.8016e+06		2.42694e+06	3.8016e+06		985248	3.8016e+06
2016-08-14 13:49:00		6	74	180	0		21600			0.9245	0.7998	0.0563333	0.00533333	0.051	0.743467	0.1247	0.929566		3.59446e+06	3.888e+06		3.10962e+06	3.888e+06		219024	3.888e+06		20736	3.888e+06		198288	3.888e+06		2.8906e+06	3.888e+06		484834	3.888e+06
2016-08-14 16:49:00		7	75	180	0.3556		1800			3.75	3.6595	0.0539167	0.00425	0.0496667	3.60558	0.0905	0.985267		1215000	324000		1185678	324000		17469	324000		1377	324000		16092	324000		1168209	324000		29322	324000
2016-08-14 19:49:00		8	76	180	0		1200			3.849	3.7505	0.06	0.005	0.055	3.6905	0.0985	0.984002		831384	216000		810108	216000		12960	216000		1080	216000		11880	216000		797148	216000		21276	216000
2016-08-20 14:45:00	9	1	77	180	1.3462	1.397	42960	466980		0.8542	0.6608	0.119	0.033	0.086	0.5418	0.1934	0.819915		6.60536e+06	7.7328e+06	0.674434	5.10983e+06	7.7328e+06	0.56423	920203	7.7328e+06	0.0898408	255182	7.7328e+06	0.0129212	665021	7.7328e+06	0.0769197	4.18963e+06	7.7328e+06	0.474389	1.49552e+06	7.7328e+06	0.110204	0.836598	0.133209	0.0191585	0.114051	0.703388	0.163402	314.947	263.484	41.9539	6.03392
2016-08-20 17:44:00		2	78	180	0.0508		43200			0.882067	0.604	0.104333	0.026	0.0783333	0.499667	0.278067	0.827263		6.85895e+06	7.776e+06		4.6967e+06	7.776e+06		811296	7.776e+06		202176	7.776e+06		609120	7.776e+06		3.88541e+06	7.776e+06		2.16225e+06	7.776e+06
2016-08-20 20:44:00		3	79	180	0		43200			0.763567	0.542467	0.084	0.0143333	0.0696667	0.458467	0.2211	0.845152		5.93749e+06	7.776e+06		4.21822e+06	7.776e+06		653184	7.776e+06		111456	7.776e+06		541728	7.776e+06		3.56504e+06	7.776e+06		1.71927e+06	7.776e+06
2016-08-20 23:44:00		4	80	180	0		43200			0.632967	0.5022	0.0803333	0.009	0.0713333	0.421867	0.130767	0.840037		4.92195e+06	7.776e+06		3.90511e+06	7.776e+06		624672	7.776e+06		69984	7.776e+06		554688	7.776e+06		3.28044e+06	7.776e+06		1.01684e+06	7.776e+06
2016-08-21 02:44:00		5	81	180	0		43200			0.709367	0.620433	0.095	0.01	0.085	0.525433	0.0889333	0.846881		5.51604e+06	7.776e+06		4.82449e+06	7.776e+06		738720	7.776e+06		77760	7.776e+06		660960	7.776e+06		4.08577e+06	7.776e+06		691546	7.776e+06
2016-08-21 05:44:00		6	82	180	0		43200			0.585833	0.533967	0.0946667	0.00833333	0.0863333	0.4393	0.0518667	0.822711		4.55544e+06	7.776e+06		4.15212e+06	7.776e+06		736128	7.776e+06		64800	7.776e+06		671328	7.776e+06		3.416e+06	7.776e+06		403315	7.776e+06
2016-08-21 08:44:00		7	83	180	0		43200			0.645	0.5855	0.10925	0.00825	0.101	0.47625	0.0595	0.813407		5.01552e+06	7.776e+06		4.55285e+06	7.776e+06		849528	7.776e+06		64152	7.776e+06		785376	7.776e+06		3.70332e+06	7.776e+06		462672	7.776e+06
2016-08-21 11:44:00		8	84	180	0		43200			0.585333	0.552367	0.085	0.011	0.074	0.467367	0.0329667	0.846117		4.55155e+06	7.776e+06		4.2952e+06	7.776e+06		660960	7.776e+06		85536	7.776e+06		575424	7.776e+06		3.63424e+06	7.776e+06		256349	7.776e+06
2016-08-21 14:44:00		9	85	180	0		41520			0.523967	0.5073	0.0743333	0.00866667	0.0656667	0.432967	0.0166667	0.853473		3.91592e+06	7.4736e+06		3.79136e+06	7.4736e+06		555538	7.4736e+06		64771.2	7.4736e+06		490766	7.4736e+06		3.23582e+06	7.4736e+06		124560	7.4736e+06
2016-08-21 17:44:00		10	86	180	0		22320			0.564967	0.5476	0.0726667	0.00866667	0.064	0.474933	0.0173667	0.8673		2.26981e+06	4.0176e+06		2.20004e+06	4.0176e+06		291946	4.0176e+06		34819.2	4.0176e+06		257126	4.0176e+06		1.90809e+06	4.0176e+06		69772.3	4.0176e+06
2016-08-21 20:44:00		11	87	180	0		13800			0.6417	0.599	0.0703333	0.00533333	0.065	0.528667	0.0427	0.882582		1.59398e+06	2.484e+06		1.48792e+06	2.484e+06		174708	2.484e+06		13248	2.484e+06		161460	2.484e+06		1.31321e+06	2.484e+06		106067	2.484e+06
2016-08-21 23:44:00		12	88	180	0		21480			0.604067	0.535433	0.0673333	0.00533333	0.062	0.4681	0.0686333	0.874245		2.33556e+06	3.8664e+06		2.0702e+06	3.8664e+06		260338	3.8664e+06		20620.8	3.8664e+06		239717	3.8664e+06		1.80986e+06	3.8664e+06		265364	3.8664e+06
2016-08-22 02:44:00		13	89	180	0		20580			0.645633	0.515567	0.068	0.00533333	0.0626667	0.447567	0.130067	0.868106		2.39168e+06	3.7044e+06		1.90987e+06	3.7044e+06		251899	3.7044e+06		19756.8	3.7044e+06		232142	3.7044e+06		1.65797e+06	3.7044e+06		481819	3.7044e+06
2016-08-22 05:44:00		14	90	180	0		1920			0.6401	0.616933	0.0653333	0.00533333	0.06	0.5516	0.0231667	0.8941		221219	345600		213212	345600		22579.2	345600		1843.2	345600		20736	345600		190633	345600		8006.4	345600
2016-08-31 15:10:00	10	1	91	30	0.4318	5.8166	10800	210240		2.02633	1.895	0.108333	0.1235	0.039	1.78667	0.131333	0.942832		656532	324000	1.90212	613980	324000	1.77582	35100	324000	0.120447	40014	324000	0.154586	12636	324000	0.025663	578880	324000	1.65518	42552	324000	0.126303	0.933599	0.0633222	0.0812703	0.0134917	0.870176	0.0664007	399.903	373.349	25.3227	32.5002
2016-08-31 15:40:00		2	92	30	0.1524		14400			1.846	1.72267	0.101667	0.12	0.0325	1.621	0.123333	0.940983		797472	432000		744192	432000		43920	432000		51840	432000		14040	432000		700272	432000		53280	432000
2016-08-31 16:10:00		3	93	30	0.3048		17640			1.88067	1.84767	0.09	0.1065	0.0285	1.75767	0.033	0.95129		995249	529200		977785	529200		47628	529200		56359.8	529200		15082.2	529200		930157	529200		17463.6	529200
2016-08-31 16:40:00		4	94	30	0.1778		19200			1.83433	1.62733	0.112667	0.1415	0.0275	1.51467	0.207	0.930766		1.05658e+06	576000		937344	576000		64896	576000		81504	576000		15840	576000		872448	576000		119232	576000
2016-08-31 17:10:00		5	95	30	0.5334		22320			1.93667	1.694	0.0943333	0.1165	0.025	1.59967	0.242667	0.944313		1.29679e+06	669600		1.1343e+06	669600		63165.6	669600		78008.4	669600		16740	669600		1.07114e+06	669600		162490	669600
2016-08-31 17:40:00		6	96	30	0.254		32160			1.994	1.92633	0.198333	0.2735	0.024	1.728	0.0676667	0.897041		1.92381e+06	964800		1.85853e+06	964800		191352	964800		263873	964800		23155.2	964800		1.66717e+06	964800		65284.8	964800
2016-08-31 18:10:00		7	97	30	0.2032		32400			2.067	1.985	0.107333	0.1375	0.0235	1.87767	0.082	0.945928		2.00912e+06	972000		1.92942e+06	972000		104328	972000		133650	972000		22842	972000		1825092	972000		79704	972000
2016-08-31 18:40:00		8	98	30	0.1524		34320			1.77867	1.66367	0.118333	0.155	0.0225	1.54533	0.115	0.928872		1.83132e+06	1.0296e+06		1.71291e+06	1.0296e+06		121836	1.0296e+06		159588	1.0296e+06		23166	1.0296e+06		1.59108e+06	1.0296e+06		118404	1.0296e+06
2016-08-31 19:10:00		9	99	30	0.7874		2880			1.84067	1.69667	0.108	0.139	0.023	1.58867	0.144	0.936346		159034	86400		146592	86400		9331.2	86400		12009.6	86400		1987.2	86400		137261	86400		12441.6	86400
2016-08-31 19:40:00		10	100	30	2.2098		10320			1.86833	1.63	0.109667	0.1415	0.023	1.52033	0.238333	0.93272		578436	309600		504648	309600		33952.8	309600		43808.4	309600		7120.8	309600		470695	309600		73788	309600
2016-08-31 20:10:00		11	101	30	0.2032		10440			1.638	1.54067	0.103667	0.133	0.0225	1.437	0.0973333	0.932713		513022	313200		482537	313200		32468.4	313200		41655.6	313200		7047	313200		450068	313200		30484.8	313200
2016-08-31 20:40:00		12	102	30	0.1524		1320			1.828	1.537	0.0963333	0.123	0.0215	1.44067	0.291	0.937324		72388.8	39600		60865.2	39600		3814.8	39600		4870.8	39600		851.4	39600		57050.4	39600		11523.6	39600
2016-08-31 21:10:00		13	103	30	0.1778		840			1.70867	1.49267	0.102333	0.1305	0.023	1.39033	0.216	0.931443		43058.4	25200		37615.2	25200		2578.8	25200		3288.6	25200		579.6	25200		35036.4	25200		5443.2	25200
2016-08-31 21:40:00		14	104	30	0.0762		1200			1.78533	1.65967	0.1475	0.126	0.0215	1.4785	0.125667	0.890842		64272	36000		59748	36000		5310	36000		4536	36000		774	36000		53226	36000		4524	36000
2016-08-31 22:24:00	11	1	105	60	0.0254	0.2286	600	416040		0.750133	0.628467	0.102667	0.131	0.023	0.5258	0.121667	0.836639		27004.8	36000	0.626222	22624.8	36000	0.575281	3696	36000	0.0947178	4716	36000	0.120035	828	36000	0.0213379	18928.8	36000	0.480615	4380	36000	0.0509408	0.918654	0.151253	0.191682	0.034074	0.767484	0.0813462	260.533	239.34	39.4064	49.9395
2016-08-31 23:24:00		2	106	60	0.127		600			0.614433	0.5489	0.0936667	0.1195	0.021	0.455233	0.0655333	0.829356		22119.6	36000		19760.4	36000		3372	36000		4302	36000		756	36000		16388.4	36000		2359.2	36000
2016-09-01 00:24:00		3	107	60	0.0254		52320			0.549767	0.544367	0.09	0.114	0.021	0.454367	0.0054	0.83467		1.72583e+06	3.1392e+06		1.70888e+06	3.1392e+06		282528	3.1392e+06		357869	3.1392e+06		65923.2	3.1392e+06		1.42635e+06	3.1392e+06		16951.7	3.1392e+06
2016-09-01 01:24:00		4	108	60	0		63720			0.589533	0.538933	0.0916667	0.1165	0.021	0.447267	0.0506	0.829911		2.2539e+06	3.8232e+06		2.06045e+06	3.8232e+06		350460	3.8232e+06		445403	3.8232e+06		80287.2	3.8232e+06		1.70999e+06	3.8232e+06		193454	3.8232e+06
2016-09-01 02:24:00		5	109	60	0.0254		53640			0.638567	0.567367	0.0956667	0.12	0.0235	0.4717	0.0712	0.831385		2.05516e+06	3.2184e+06		1.82601e+06	3.2184e+06		307894	3.2184e+06		386208	3.2184e+06		75632.4	3.2184e+06		1.51812e+06	3.2184e+06		229150	3.2184e+06
2016-09-01 03:24:00		6	110	60	0		45000			0.676033	0.599433	0.0973333	0.1235	0.0225	0.5021	0.0766	0.837624		1.82529e+06	2.7e+06		1.61847e+06	2.7e+06		262800	2.7e+06		333450	2.7e+06		60750	2.7e+06		1.35567e+06	2.7e+06		206820	2.7e+06
2016-09-01 04:24:00		7	111	60	0		38640			0.643367	0.601	0.0943333	0.122	0.0195	0.506667	0.0423667	0.843039		1.49158e+06	2.3184e+06		1.39336e+06	2.3184e+06		218702	2.3184e+06		282845	2.3184e+06		45208.8	2.3184e+06		1.17466e+06	2.3184e+06		98222.9	2.3184e+06
2016-09-01 05:24:00		8	112	60	0.0254		34440			0.633433	0.573033	0.0973333	0.1235	0.0225	0.4757	0.0604	0.830144		1.30893e+06	2.0664e+06		1.18412e+06	2.0664e+06		201130	2.0664e+06		255200	2.0664e+06		46494	2.0664e+06		982986	2.0664e+06		124811	2.0664e+06
2016-09-01 06:24:00		9	113	60	0		31080			0.6408	0.574267	0.0996667	0.1285	0.021	0.4746	0.0665333	0.826445		1.19496e+06	1.8648e+06		1.07089e+06	1.8648e+06		185858	1.8648e+06		239627	1.8648e+06		39160.8	1.8648e+06		885034	1.8648e+06		124071	1.8648e+06
2016-09-01 07:24:00		10	114	60	0		26400			0.620933	0.5725	0.0953333	0.1225	0.0205	0.477167	0.0484333	0.833479		983558	1.584e+06		906840	1.584e+06		151008	1.584e+06		194040	1.584e+06		32472	1.584e+06		755832	1.584e+06		76718.4	1.584e+06
2016-09-01 08:24:00		11	115	60	0		23520			0.641933	0.619233	0.0903333	0.1155	0.02	0.5289	0.0227	0.854121		905896	1.4112e+06		873862	1.4112e+06		127478	1.4112e+06		162994	1.4112e+06		28224	1.4112e+06		746384	1.4112e+06		32034.2	1.4112e+06
2016-09-01 09:24:00		12	116	60	0		21120			0.6678	0.619433	0.0956667	0.124	0.0195	0.523767	0.0483667	0.845558		846236	1.2672e+06		784946	1.2672e+06		121229	1.2672e+06		157133	1.2672e+06		24710.4	1.2672e+06		663717	1.2672e+06		61290.2	1.2672e+06
2016-09-01 10:24:00		13	117	60	0		20640			0.640867	0.587967	0.0913333	0.1155	0.0215	0.496633	0.0529	0.844662		793649	1.2384e+06		728138	1.2384e+06		113107	1.2384e+06		143035	1.2384e+06		26625.6	1.2384e+06		615031	1.2384e+06		65511.4	1.2384e+06
2016-09-01 11:24:00		14	118	60	0		4320			0.7634	0.625167	0.1355	0.114	0.0215	0.49465	0.138233	0.791229		197873	259200		162043	259200		35121.6	259200		29548.8	259200		5572.8	259200		128213	259200		35830.1	259200
2016-09-02 05:56:00	12	1	119	60	0.0762	2.9718	5880	69360		0.6471	0.5719	0.1235	0.101	0.0225	0.4484	0.0752	0.784053		228297	352800	0.805727	201766	352800	0.707545	43570.8	352800	0.149732	35632.8	352800	0.127082	7938	352800	0.0226497	158196	352800	0.557813	26530.6	352800	0.0981822	0.878145	0.185834	0.157724	0.0281108	0.69231	0.121855	55.8852	49.0753	10.3854	8.81442
2016-09-02 06:56:00		2	120	60	0.9906		48120			0.8126	0.71315	0.1405	0.118	0.0225	0.57265	0.09945	0.802987		2.34614e+06	2.8872e+06		2.05901e+06	2.8872e+06		405652	2.8872e+06		340690	2.8872e+06		64962	2.8872e+06		1.65336e+06	2.8872e+06		287132	2.8872e+06
2016-09-02 07:56:00		3	121	60	0.127		9360			0.86355	0.7382	0.1635	0.1405	0.023	0.5747	0.12535	0.778515		484970	561600		414573	561600		91821.6	561600		78904.8	561600		12916.8	561600		322752	561600		70396.6	561600
2016-09-02 08:56:00		4	122	60	1.3208		600			0.77695	0.7028	0.1875	0.165	0.0225	0.5153	0.07415	0.73321		27970.2	36000		25300.8	36000		6750	36000		5940	36000		810	36000		18550.8	36000		2669.4	36000
2016-09-02 09:56:00		5	123	60	0.3302		600			0.787	0.7153	0.254	0.225	0.029	0.4613	0.0717	0.644904		28332	36000		25750.8	36000		9144	36000		8100	36000		1044	36000		16606.8	36000		2581.2	36000
2016-09-02 10:56:00		6	124	60	0.127		600			0.86825	0.7845	0.224	0.202	0.022	0.5605	0.08375	0.714468		31257	36000		28242	36000		8064	36000		7272	36000		792	36000		20178	36000		3015	36000
2016-09-02 11:56:00		7	125	60	0		600			0.75845	0.7109	0.28	0.2565	0.0235	0.4309	0.04755	0.606133		27304.2	36000		25592.4	36000		10080	36000		9234	36000		846	36000		15512.4	36000		1711.8	36000
2016-09-02 12:56:00		8	126	60	0		600			0.7667	0.67155	0.2145	0.1895	0.025	0.45705	0.09515	0.68059		27601.2	36000		24175.8	36000		7722	36000		6822	36000		900	36000		16453.8	36000		3425.4	36000
2016-09-02 13:56:00		9	127	60	0		3000			0.84025	0.7784	0.224	0.2015	0.0225	0.5544	0.06185	0.71223		151245	180000		140112	180000		40320	180000		36270	180000		4050	180000		99792	180000		11133	180000
2016-09-12 16:59:00	13	1	128	60	0.0254	0.0254	18360	64320		5.164	4.942	0.134333	0.0113333	0.123	4.8085	0.222	0.972987		5.68866e+06	1101600	5.88035	5.44411e+06	1101600	5.71159	147982	1101600	0.147806	12484.8	1101600	0.0257805	135497	1101600	0.122065	5.29704e+06	1101600	5.56475	244555	1101600	0.168758	0.971301	0.0251356	0.00438417	0.0207581	0.946329	0.0286987	378.224	367.37	9.50688	1.6582
2016-09-12 17:59:00		2	129	60	0		3000			5.255	5.099	0.153667	0.0306667	0.123	4.9365	0.156	0.968131		945900	180000		917820	180000		27660	180000		5520	180000		22140	180000		888570	180000		28080	180000
2016-09-12 18:58:59		3	130	60	0		600			5.403	5.2955	0.135333	0.0136667	0.121667	5.1615	0.1075	0.974695		194508	36000		190638	36000		4872	36000		492	36000		4380	36000		185814	36000		3870	36000
2016-09-12 19:58:59		4	131	60	0		240			6.045	5.895	0.165667	0.0406667	0.125	5.7195	0.15	0.970229		87048	14400		84888	14400		2385.6	14400		585.6	14400		1800	14400		82360.8	14400		2160	14400
2016-09-12 20:58:59		5	132	60	0		2160			6.119	5.9855	0.147	0.0253333	0.122	5.835	0.1335	0.974856		793022	129600		775721	129600		19051.2	129600		3283.2	129600		15811.2	129600		756216	129600		17301.6	129600
2016-09-12 21:58:59		6	133	60	0		3840			6.348	6.1295	0.142667	0.0223333	0.120333	5.987	0.2185	0.976752		1.46258e+06	230400		1.41224e+06	230400		32870.4	230400		5145.6	230400		27724.8	230400		1.3794e+06	230400		50342.4	230400
2016-09-12 22:58:59		7	134	60	0		5400			6.065	5.997	0.164	0.0443333	0.12	5.8315	0.068	0.972403		1.96506e+06	324000		1.94303e+06	324000		53136	324000		14364	324000		38880	324000		1.88941e+06	324000		22032	324000
2016-09-12 23:58:59		8	135	60	0		5400			6.5275	6.4775	0.178667	0.0573333	0.121333	6.3165	0.05	0.975145		2.11491e+06	324000		2.09871e+06	324000		57888	324000		18576	324000		39312	324000		2.04655e+06	324000		16200	324000
2016-09-13 00:58:59		9	136	60	0		5640			6.0815	5.9095	0.159333	0.0376667	0.121667	5.748	0.172	0.972671		2.05798e+06	338400		1.99977e+06	338400		53918.4	338400		12746.4	338400		41172	338400		1.94512e+06	338400		58204.8	338400
2016-09-13 01:58:59		10	137	60	0		4320			6.322	6.234	0.151667	0.0296667	0.122	6.0845	0.088	0.976019		1.63866e+06	259200		1.61585e+06	259200		39312	259200		7689.6	259200		31622.4	259200		1.5771e+06	259200		22809.6	259200
2016-09-13 02:58:59		11	138	60	0		4320			6.5425	6.4255	0.15	0.0273333	0.122667	6.2775	0.117	0.976967		1695816	259200		1.66549e+06	259200		38880	259200		7084.8	259200		31795.2	259200		1627128	259200		30326.4	259200
2016-09-13 03:58:59		12	139	60	0		4320			6.618	6.365	0.150333	0.0273333	0.123	6.2125	0.253	0.976041		1.71539e+06	259200		1.64981e+06	259200		38966.4	259200		7084.8	259200		31881.6	259200		1610280	259200		65577.6	259200
2016-09-13 04:58:59		13	140	60	0		3360			6.2465	5.9605	0.136333	0.015	0.121333	5.8235	0.286	0.977015		1.25929e+06	201600		1.20164e+06	201600		27484.8	201600		3024	201600		24460.8	201600		1.17402e+06	201600		57657.6	201600
2016-09-13 05:58:59		14	141	60	0		3360			5.3305	5.171	0.129	0.007	0.122	5.042	0.1595	0.975053		1.07463e+06	201600		1.04247e+06	201600		26006.4	201600		1411.2	201600		24595.2	201600		1.01647e+06	201600		32155.2	201600
Total					36.4476		3.73032e+06	4.20996e+06	0									0	5.7067e+08	6.70259e+08	17.0358	5.15396e+08	6.70259e+08	15.6448	1.75376e+08	6.70259e+08	2.20646	6.00535e+07	6.70259e+08	0.905973	1.16865e+08	6.70259e+08	1.40699	3.40024e+08	6.70259e+08	13.4391	5.52734e+07	6.70259e+08	1.391	11.6917	2.46104	1.01425	1.55273	9.23086	1.30825	3874.11	3491.62	770.133	294.143
Mean					0.262213		26836.8	323843	#DIV/0!	1.49402	1.38634	0.164915	0.071473	0.103109	1.22119	0.107679	0.806274	#DIV/0!	4.10554e+06	4.82201e+06	1.31044	3.70789e+06	4.82201e+06	1.20344	1.2617e+06	4.82201e+06	0.169728	432040	4.82201e+06	0.0696903	840755	4.82201e+06	0.10823	2.44621e+06	4.82201e+06	1.03378	397650	4.82201e+06	0.107	0.899365	0.18931	0.0780195	0.119441	0.710066	0.100635	298.009	268.586	59.241	22.6264
Max					5.334		177120	1.43472e+06	0	6.618	6.4775	1.37433	0.543	0.831333	6.3165	0.4912	0.985267	0	7.08304e+07	4.5288e+07	5.88035	6.92906e+07	4.5288e+07	5.71159	6.22408e+07	4.5288e+07	0.52255	2.45914e+07	4.5288e+07	0.189342	3.76494e+07	4.5288e+07	0.333208	1.62276e+07	4.5288e+07	5.56475	5.20475e+06	4.5288e+07	0.320011	0.971301	0.616942	0.223544	0.393398	0.946329	0.224599	1082.5	950.411	459.384	166.454
Min					0		100	6900	0	0.5188	0.5022	0.0393333	0	0.0195	0.0499333	0.0054	0.0605791	0	878.733	1000	0.5273	787.3	1000	0.507533	85.6667	1000	0.0485969	0	1000	0.00188975	72	1000	0.0213379	518.633	1000	0.281844	44	1000	0.0197667	0.775401	0.0251356	0.00220583	0.0134917	0.332756	0.0286987	6.43223	5.91343	2.08838	0.40058
[truncated: 17 more columns]
